# Supplementary material for: Effects of antiretroviral therapy in HIV-positive adults on new HIV infections among young women: a systematic review protocol
Source: Syst Rev. 2019 Mar 5;8:68. doi: 10.1186/s13643-019-0982-z (PMC6402083; doi:10.1186/s13643-019-0982-z)
Supplement: Supplementary file 3 — Data extraction form field description. (XLSX 11 kb) [file 13643_2019_982_MOESM3_ESM.xlsx]

## Sheet: Sheet1
			Group Title	Individual reported variables	Description
			Bibliometric information	Author	List of authors
				Title	Article title
				Journal	Which journal was the article published in
				Year	When was it published
				Status (Yes/No)	Is the article the main paper, if No, provide reference to the main article)
				Study Type	What kind of study was it e.g randomised
				Main Study	Brief name of the Main Study
				Study analysis method	Data analysis method as reported
				Study Period	Start and end study time
			Participants Demographics	Population description	What is the population being considered
				Enrolled participants	Number of participants enrolled into the study
				Sex	Breakdown of the participants by sex
				Age of participants	What is the age group composition of the participants
				CD4 count	CD4 information as reported in the study i.e at enrolment, at ART initiation or as reported
				ART status	ART information as reported
				Country	Where are the aprticipants fromn geographically
				Primary Outcome	What are the primary end points being studies
			Reported Outcomes	Reported participants	Number of particpants included in the reported results
				HIV Incidence	As reported in the article
				Viral Load log10 copies per mL	As reported in the article
				Adherence	As reported in the article
				Retention	As reported in the article
				Drugs	What are the treatment drugs used for the intervention
				Period of Follow Up	How long where the participants followed up
				Standard of care - ART (Yes:Details/No)	How many participants started treatment under standard of care
				Early - ART (Yes: Details/No)	How many people started threatment due to early treatment
				Subgroup analysis	Does the article report any subgroup (specifically age and sex) analysis for any of the outcomes?
				Subgroup Details	If yes, what is/are the type of tests used for analyzing subgroup effects (test of significance of individual groups, the methods of adjusting for (i.e sex/gender, age) these subgroups on the reported results if reported)
				Other intervention	As reported in the article e.g condom use, counseling
			Research Variables	Secondary Outome	Are there secondary outcomes that the study aimed to
				Question/Aim	What is the study looking to investigate.
				Main Result/Conclusion	As reported in the article
			Other Data	Comment	Make any comments about the article
				Pre-ART data	Are there any pre-data reported
